# Supplementary material for: Molecular Survey of Hemopathogens in Dogs, Including Blood Donors, from Central-Western Brazil
Source: Pathogens. 2025 Nov 18;14(11):1180. doi: 10.3390/pathogens14111180 (PMC12655668; doi:10.3390/pathogens14111180)
Supplement: Supplementary file 1 [file pathogens-14-01180-s001.zip]

Archive with 1 entries (1 files):
- pathogens-3962023-supplementary.pdf
